# Supplementary material for: Impact of COVID-19 Pandemic on Adherence to Chronic Therapies: A Systematic Review
Source: Int J Environ Res Public Health. 2023 Feb 21;20(5):3825. doi: 10.3390/ijerph20053825 (PMC10001666; doi:10.3390/ijerph20053825)
Supplement: Supplementary file 1 [file ijerph-20-03825-s001.zip]

Archive with 1 entries (1 files):
- ijerph-2206535-supplementary.pdf
